# Supplementary material for: Mechanism Research on Thieno-Fused Bis-BODIPY Bifunctional Photosensitizers
Source: Materials (Basel). 2026 May 11;19(10):1987. doi: 10.3390/ma19101987 (PMC13208951; doi:10.3390/ma19101987)
Supplement: Supplementary file 1 [file materials-19-01987-s001.zip]

Archive with 1 entries (1 files):
- materials-4252348-supplementary.pdf
